# Supplementary material for: Fiberoptic monitoring of central venous oxygen saturation (PediaSat) in small children undergoing cardiac surgery: continuous is not continuous
Source: F1000Res. 2014 Jun 13;3:23. Originally published 2014 Jan 23. [Version 3] doi: 10.12688/f1000research.3-23.v3 (PMC3983937; doi:10.12688/f1000research.3-23.v3)
Supplement: Post- operative clinical data of children enrolled for comparison of ScvO2% with PediaSat and with cerebral NIRS values — IJV: internal jugular vein; SVC: superior vena cava; LOMV: length of mechanical ventilation; TIME0: data collection starting time point; TIME 4: data collection after 4 hours from start (and so on); CVP: central venous pressure; LAP: left atrial pressure; SpO2 (%): systemic oxygen saturation; NIRSc (%): cerebral near infrared spectroscopy saturation; EGASVO2 (%): superior vena cava oxygen saturation (blood gas analysis); PEDIASVO2 (%): superior vena cava oxygen saturation (PediaSat catheter); NA: not available . [file f1000research-3-4853-s0000.tgz]

Archive with 1 entries (1 files):
- RAW_DATA_Ricci_et_al.csv
