# Supplementary material for: Fiberoptic monitoring of central venous oxygen saturation (PediaSat) in small children undergoing cardiac surgery: continuous is not continuous
Source: F1000Res. 2014 Jun 13;3:23. Originally published 2014 Jan 23. [Version 3] doi: 10.12688/f1000research.3-23.v3 (PMC3983937; doi:10.12688/f1000research.3-23.v3)
Supplement: Post- operative clinical data of children enrolled for comparison of ScvO2% with PediaSat and with cerebral NIRS values — IJV: internal jugular vein; SVC: superior vena cava; LOMV: length of mechanical ventilation; TIME0: data collection starting time point; TIME 4: data collection after 4 hours from start (and so on); CVP: central venous pressure; LAP: left atrial pressure; SpO2 (%): systemic oxygen saturation; NIRSc (%): cerebral near infrared spectroscopy saturation; EGASVO2 (%): superior vena cava oxygen saturation (blood gas analysis); PEDIASVO2 (%): superior vena cava oxygen saturation (PediaSat catheter); NA: not available . [file f1000research-3-4853-s0000.tgz › RAW_DATA_Ricci_et_al.csv]

DEMOGRAPHIC DATA					DEMOGRAPHIC DATA				DEMOGRAPHIC DATA			DEMOGRAPHIC DATA			TIME0	TIME0	TIME0	TIME0	TIME0	TIME0	TIME0	TIME0	TIME0	TIME0	TIME4	TIME4	TIME4	TIME4	TIME4	TIME4	TIME4	TIME4	TIME4	TIME4	TIME8	TIME8	TIME8	TIME8	TIME8	TIME8	TIME8	TIME8	TIME8	TIME8	TIME12	TIME12	TIME12	TIME12	TIME12
patient number	weight (Kg)	height (cm)	Body Surface Area (m2)	age (years)	Cardio Pulmonary Bypass duration (min)	Aortic Cross clamp duration (min)	cateter site	echo use for catheter position (Y/N)	catheter tip control (SVC or atrium)	catheter size (french)	catheter length (cm)	complications dur position	LOMV (days)		dopamine (mcg/kg/min)	milrinone (mcg/kg/min)	epinephrine (mcg/kg/min)	heart rate (beats/minute)	CVP (mmHg)	LAP(mmHg)	SpO2 (%)	NIRSc (%)	EGASVO2 (%)	PEDIASVO2 (%)	dopamine (mcg/kg/min)	milrinone (mcg/kg/min)	epinephrine (mcg/kg/min)	heart rate (beats/minute)	CVP (mmHg)	LAP(mmHg)	SpO2 (%)	NIRSc (%)	EGASVO2 (%)	PEDIASVO2 (%)	dopamine (mcg/kg/min)	milrinone (mcg/kg/min)	epinephrine (mcg/kg/min)	heart rate (beats/minute)	CVP (mmHg)	LAP(mmHg)	SpO2 (%)	NIRSc (%)	EGASVO2 (%)	PEDIASVO2 (%)	dopamine (mcg/kg/min)	milrinone (mcg/kg/min)	epinephrine (mcg/kg/min)	heart rate (beats/minute)	CVP (mmHg)
1	18	122	0.771079018	8.846575342	140	79	right IJV	y	svc	5.5	8	no	1		0	0.75	0	115	8	NA	100	78	69	61	9	1	0.1	92	8	NA	99	79	83	88	9	1	0.15	90	8	NA	98	74	86	80	5	1	0.1	102	9
2	24	115	0.879262448	6.112328767	85	0	right IJV	y	svc	5.5	8	no	0		5	1	0	83	8	NA	100	85	88	87	4	1	0	82	8	NA	98	NA	88.9	87	4	1	0	84	7	NA	98	0	89	93	0	1	0	81	7
3	3.2	50	0.21385611	0.057534247	180	130	right IJV	y	svc	4.5	5	no	4		6	1	0.075	169	NA	8	99	70	69	70.6	6	1	0.6	180	NA	6	96	66	62	72	6	1	0.06	180	NA	8	96	57	66.7	62	6	1	0.06	170	NA
4	17	97	0.682766243	3.791780822	20	0	right IJV	y	svc	5.5	8	no	1		0	0	0	125	NA	NA	100	76	79	82	0	0	0	106	5	NA	98	90	82.9	82	0	0	0	108	4	NA	99	89	82	83	0	0	0	126	7
5	25	127	0.93484633	8.35890411	54	0	right IJV	Y	svc	5.5	8	no	0		5	0	0	75	12	NA	100	NA	76.5	79	0	0	0	109	10	NA	96	NA	NA	NA	0	0	0	98	8	NA	98	NA	NA	NA	0	0	0	90	7
6	5.5	57	0.30142283	0.391780822	164	92	right IJV	y	svc	4.5	5	insertion site bleeding	3		6	1	0.05	179	14	NA	96	80	75	79	5	1	0.003	153	13	NA	97	80	82	76	4.5	1	0.003	136	12	NA	94	77	75	78	4.5	1	0.003	157	12
7	3.1	51	0.211892426	0.032876712	191	117	right IJV	y	svc	4.5	5	no	1		7.5	0.5	0.1	149	13	12	96	66	61	60.4	7.5	0.5	0.1	140	11	NA	98	60	52	45	7.5	0.5	0.1	152	9	NA	95	57	54.2	52	7.5	0.5	0.1	159	9
8	30	133	1.050197299	11.48219178	93	64	right IJV	y	svc	5.5	8	no	1		6	1	0	85	12	NA	100	78	77	78	6	1	0	88	8	NA	99	80	76	75	2	1	0	88	12	NA	100	84	81	83	0	1	0	85	12
9	7.8	68	0.390081457	0.693150685	295	195	right IJV	y	svc	4.5	5	no	2		6	1	0.025	159	16	NA	96	64	66	66	6	1	0.025	146	16	NA	98	72	64	69	6	1	0.025	146	17	NA	100	73	64	70	4.5	0.75	0	152	NA
10	4.2	53	0.25331839	0.153424658	149	114	right IJV	y	svc	4.5	5	no	3		6	1	0.005	170	5	6	100	55	65	71	6	1	00:05	170	10	12	100	57	70	70	6	0.5	0.05	166	7	9	100	56	52	60	6	0.5	0.05	165	9
[truncated: 75 more columns]
